# Supplementary material for: Anchoring and Catalytic Performance of Co@C2N Monolayer for Rechargeable Li-SexSy Batteries: A First-Principles Calculations
Source: Molecules. 2024 Nov 7;29(22):5264. doi: 10.3390/molecules29225264 (PMC11596895; doi:10.3390/molecules29225264)
Supplement: Supplementary file 1 [file molecules-29-05264-s001.zip]

Archive with 1 entries (1 files):
- molecules-3273682-supplementary.pdf
